# Supplementary material for: Strengthening health technology assessment systems in the global south: a comparative analysis of the HTA journeys of China, India and South Africa
Source: Glob Health Action. 2018 Oct 17;11(1):1527556. doi: 10.1080/16549716.2018.1527556 (PMC6197020; doi:10.1080/16549716.2018.1527556)
Supplement: Supplemental Material [file ZGHA_A_1527556_SM6628.zip]

Archive with 2 entries (2 files):
- S1_Search Strategy_clean version_10092018.pdf
- S2 - Data extraction_clean version_10092018.pdf
